# Supplementary material for: Genomic Structure, Protein Character, Phylogenic Implication, and Embryonic Expression Pattern of a Zebrafish New Member of Zinc Finger BED-Type Gene Family
Source: Genes (Basel). 2023 Jan 9;14(1):179. doi: 10.3390/genes14010179 (PMC9859435; doi:10.3390/genes14010179)
Supplement: Supplementary file 1 [file genes-14-00179-s001.zip]

Archive with 1 entries (1 files):
- genes-2048601-supplementary.pdf
